# Supplementary material for: Long-term memory is formed immediately without the need for protein synthesis-dependent consolidation in Drosophila
Source: Nat Commun. 2019 Oct 7;10:4550. doi: 10.1038/s41467-019-12436-7 (PMC6779902; doi:10.1038/s41467-019-12436-7)
Supplement: Supplementary file 4 — Source Data [file 41467_2019_12436_MOESM4_ESM.zip]

Archive with 11 entries (10 files):
- 0816NC-Context-source-data/
- 0816NC-Context-source-data/Fig.1.xlsx
- 0816NC-Context-source-data/Fig.2.xlsx
- 0816NC-Context-source-data/Fig.3.xlsx
- 0816NC-Context-source-data/Fig.4.xlsx
- 0816NC-Context-source-data/Fig.5.xlsx
- 0816NC-Context-source-data/Fig.S1.xlsx
- 0816NC-Context-source-data/Fig.S2.xlsx
- 0816NC-Context-source-data/Fig.S4.xlsx
- 0816NC-Context-source-data/Fig.S5.xlsx
- 0816NC-Context-source-data/Fig.S6.xlsx
