# Supplementary material for: Long-term memory is formed immediately without the need for protein synthesis-dependent consolidation in Drosophila
Source: Nat Commun. 2019 Oct 7;10:4550. doi: 10.1038/s41467-019-12436-7 (PMC6779902; doi:10.1038/s41467-019-12436-7)
Supplement: Supplementary file 4 — Source Data [file 41467_2019_12436_MOESM4_ESM.zip › 0816NC-Context-source-data/Fig.1.xlsx]

## Sheet: 1b
Fig.1b																	Mean	SEM
Context-dependent
LRN	91.54	81.97	75	89.38	75.54	75.36	69.22	75.28	80.73	84.64							79.866	2.2406
3h	31.21	13.66	33.69	30.18	53.41	34.77	43.58	35.67	25.96	38.83	17.35	25.27					31.965	3.138
6h	16.25	22.87	26.16	24.62	12.72	17.73	15.64	22.21	19.82	11.92	11.46	16.13					18.1275	1.44282
24h	2.48	24.49	-7.96	0.71	21.01	4.9	11.41	6.88	27.86	23.1	10.59	11.39					11.405	3.14246
2d	-15.31	9.68	9	21.96	-2.58	-18.56	4.2	6.19	-10.22	4.55	-9.74	10.17					0.778333	3.49741
7d	-5.92	2.98	1.13	-12.54	-10	3.8	-5.16	1.59	6.71	-8.94	6.57	11.63					-0.679167	2.2086
14d	5.75	-4.28	10.12	-12.79	4.51	12.75	-15.32	-11.5	-6.94	-1.15	15.15						-0.336364	3.22631
Context-independent
LRN	88	91.41	63.96	90.86	94.7	89.94	87.12	82.12	77.73	81.26							84.71	2.83704
3h	37.61	50.08	42.64	20.26	34.2	37.1	53.43	18.13	55.4	31.29	37.28	33.07					37.5408	3.37161
6h	50.36	28.11	53.03	32.98	56.76	34.22	36.36	36.58	23.08	29.8	23.7	31.11					36.3408	3.23498
24h	26.98	39.08	18.77	22.34	36.96	39.77	37.37	24.41	20.52	27.69	30.23	41.43					30.4625	2.35029
2d	8.45	12.48	37.23	35.68	36.62	16.58	21.28	1.86	22.04	41.74	40.08	34.9					25.745	3.94782
7d	20.35	29.38	33.89	23.44	42.12	36.3	22.98	26.67	15.4	7.55	15.52	16.67					24.1892	2.88407
14d	14.29	19.08	15.85	9.52	22.38	22.93	42.73	7.61	23.59	23.67	19.31						20.0873	2.815

## Sheet: 1c
Fig.1c																	Mean	SEM
column 1	16.96	19.48	19.73	27.69	30.23	41.43	37.37	24.41									27.1625	3.11498
column 2	0.19	12.58	0.97	-7.89	-3.74	-5.4	16.1	-1.16									1.45625	3.01254
column 3	-7.15	7.31	7.99	3.09	-0.57	13.05	-0.32	6.48									3.735	2.23233
column 4	-9.51	6.35	-5.67	9.33	4.9	-0.49	8.49	6.07									2.43375	2.44858
column 5	-8.49	26.67	-1.84	-3.47	3.93	7.83	-1.71	5.26									3.5225	3.79586
column 6	15.26	2.02	12.85	-4.22	12.89	11.27	-4.32	4.76									6.31375	2.78855

## Sheet: 1d
Fig.1d																	Mean	SEM
column 1	-7.65	-5.5	14.49	31.03	-2.36	6.51	6.75	7.07	-3.8	-9.27	-0.45	4.35					3.43083	3.23726
column 2	11.53	13.57	0.07	18.75	-10.78	8.52	7.68	5.55	1.11	-4.92	12.99	5.34					5.78417	2.4128
column 3	-7.42	-2.05	6.47	13.89	-16.64	11.78	14.12	-2.38									2.22125	3.95347
column 4	15.05	18.83	16.79	16.71	19.05	10.39	10.27	18.68	12.94	16.92	15.11	40.86					17.6333	2.28274
column 5	13.77	6.89	4.11	25	18.89	12.77	23.62	26.04	18.41	19.83	24.62	10.32					17.0225	2.13642
column 6	29.93	26.71	23.99	5.51	16.07	5.29	3.9	23.24									16.83	3.7575

## Sheet: 1e
Fig.1e																	Mean	SEM
column 1	18.33	12.57	18.42	12.97	9.24	7.04	9.17	13.04	4.55	8.63	8.52	34.36	3.42	1.11			11.5264	2.21368
column 2	34.62	30.53	24.32	32.55	35.53	51.03	25.23	41.11	32.95	17.81	8.33	36.88	15.33	21.65			29.1336	2.99088

## Sheet: 1f
Fig.1f																	Mean	SEM
NCG
LRN	53.78	30.68	64	55.04	42.3	23.8	47.31	37.28	41.75	44.32	39.92	48.49					44.0558	3.14297
24h	6.64	13.99	-23.37	-14.85	31.17	-10.41	2.14	12.26									2.19625	6.27171
CG
LRN	63.63	64.83	68.98	54.96	65.55	64.98	59.65	53.51	63.25	66.99	57.93	64					62.355	1.38594
24h	40.61	11.32	28.74	16.19	14.97	31.37	21.44	5.53									21.2712	4.10601

## Sheet: 1g
Fig.1g																	Mean	SEM
column 1	-11.34	16.16	-4.48	-2.95	35.53	-4.37	-8.51	20.16									5.025	5.94143
column 2	33.82	40	31.44	14.24	28.77	11.3	13.83	9.53									22.8663	4.20377
column 3	14.29	-14.26	10.56	3.53	7.34	-7.37	22.67	10.3									5.8825	4.1895
column 4	20.45	22.97	6.58	28.45	34.85	16.49	39.22	13.33									22.7925	3.88421

## Sheet: 1h
Fig.1h																	Mean	SEM
column 1	10	9.4	12.17	10.79													10.59	0.598651
column 2	43.89	30.65	20.43	29.91													31.22	4.82177
column 3	2.29	-8.54	-7.33	16.14	2.52	-2.45											0.438333	3.6679
column 4	19.6	22.4	21.57	14.48	15.35	26.83											20.0383	1.8896
column 5	9.77	-7.45	-2.3	15.21	3.13	-9.43											1.48833	3.97081
column 6	38.59	32.7	24.41	22.48	16.72	23.53											26.405	3.21223
