# Supplementary material for: Long-term memory is formed immediately without the need for protein synthesis-dependent consolidation in Drosophila
Source: Nat Commun. 2019 Oct 7;10:4550. doi: 10.1038/s41467-019-12436-7 (PMC6779902; doi:10.1038/s41467-019-12436-7)
Supplement: Supplementary file 4 — Source Data [file 41467_2019_12436_MOESM4_ESM.zip › 0816NC-Context-source-data/Fig.2.xlsx]

## Sheet: 2a
Fig.2a																	mean	sem
column 1	-1.04	-4.51	2.27	9.7	0.91	19.67	2.37	11.28	7.18	-9.89							3.794	2.68054
column 2	12.33	20.83	8.84	10.85	39.39	4.38	21.93	16.44	24.99	26.67							18.665	3.25868
column 3	8.68	8.27	9.06	-1.31	-2.06	8.38	17.7	0.92									6.205	2.34568
column 4	10	0.71	37.97	11.82	29.98	26.33	20.06	37.68	32.94	10.63							21.812	4.13199
column 5	5.95	12.5	4.53	6.06	7.44	6.89	4.13	5.262									6.59525	0.93053
column 6	19.2	15.56	23.95	25.79	28.33	22.84	24.07	16.815									22.0694	1.57766
column 7	6.98	21.19	3.06	-7.55	16.63	6.32	12.86	13.17									9.0825	3.16085
column 8	-11.08	-1.84	6.77	10.87	4.44	7.84	12.98	17.38									5.92	3.16649

## Sheet: 2b
Fig.2b																	mean	sem
column 1	2.48	24.49	-7.96	0.71	21.01	4.9	1.55	0.23	-9.51	6.35							4.425	3.45224
column 2	26.98	39.08	18.77	22.34	36.96	39.77	19.26	11.29	16.96	19.48							25.089	3.20623
column 3	0.08	12.7	2.48	7.83	7.06	5.14											5.88167	1.80236
column 4	14.44	3.23	-1.17	6.13	10.6	1.15											5.73	2.41231
column 5	17.95	-1.7	14.29	5.34	5.11	-12.15	6.86	-6.35									3.66875	3.56383
column 6	8.14	4.12	16.67	11.54	2.97	-1.85	-3.33	-3.61									4.33125	2.60693
column 7	11.81	1.67	6.16	5.53	-6.59	15.41	10.71	-0.6									5.5125	2.54829
column 8	22.51	22.92	17.22	33.22	19.51	26.71	17.93	24									23.0025	1.84561
column 9	4.97	-7.97	4.37	2.28	6.98	21.19	3.06	-7.55									3.41625	3.22727
column 10	-4.32	18.22	-3.24	-4.6	-11.08	-1.84	6.77	10.87									1.3475	3.42758
column 11	-3.6	9.26	-7.22	19.85	3.89	1.51	-2.83	6.89									3.46875	3.05162
column 12	13.17	22.92	13.22	36.03	25.75	18.47	27.67	16.23									21.6825	2.81547

## Sheet: 2c
Fig.2c																	mean	sem
column 1	1.15	9.53	0.09	-0.18	7.18	-9.89	22.85	-7.22									2.93875	3.65159
column 2	10.85	31.02	14.37	12.09	24.99	26.67	19.56	16.4									19.4937	2.60467
column 3	13.52	0.28	-4.2	4.44	1.5	-7.49											1.34167	2.9876
column 4	25.96	2.09	23.84	29.98	23.13	29.25											22.375	4.2117
column 5	-1.04	-4.51	2.27	9.7	0.91	19.67	2.37	11.28	2.27	9.7							5.262	2.26964
column 6	12.33	20.83	8.84	10.85	39.39	4.38	21.93	16.44	12.33	20.83							16.815	3.09519
column 7	2.76	19.13	17.14	-10.47	7.66	-11.9	-14.35	-4.5	1.02	-5.93							0.056	3.71125
column 8	6.2	30	12.77	19.77	22.17	26.37	7.86	14.03	9.89	-0.2	5.62	15.68	2.79	20.53			13.82	2.42304

## Sheet: 2d
Fig.2d																	mean	sem
column 1	7.68	2.06	7.54	-0.17	6.48	4.675	3.635	1.15									4.13125	1.05179
column 2	10.8	38.62	15.13	9.24	23.115	21.555	19.68	10.85									18.6238	3.4112
column 3	-15.15	18.77	7.55	6.44	18.91	4.8											6.88667	5.08718
column 4	20.6	19.19	13.68	26.28	20.1	29.76											21.6017	2.31137
column 5	18.72	5.48	-2.38	10.2	7.01	2.46	-9.58										4.55857	3.42149
column 6	11.76	23.33	12.23	31.8	20.5	14.44	13.69	13.59									17.6675	2.48977
column 7	10.88	5.57	3.81	-3.01	5.95	9.82	-5.43										3.94143	2.31738
column 8	3.55	4.09	11.99	35.83	16.19	31.73	14.67	-0.76	17.03	17.83							15.215	3.70367
