# Supplementary material for: Long-term memory is formed immediately without the need for protein synthesis-dependent consolidation in Drosophila
Source: Nat Commun. 2019 Oct 7;10:4550. doi: 10.1038/s41467-019-12436-7 (PMC6779902; doi:10.1038/s41467-019-12436-7)
Supplement: Supplementary file 4 — Source Data [file 41467_2019_12436_MOESM4_ESM.zip › 0816NC-Context-source-data/Fig.3.xlsx]

## Sheet: 3a
Fig.3a																	mean	sem
column 1	4.165	-0.18	11.47	-4.9	5.34	7.68	2.06	7.54	-0.17								3.66722	1.6689
column 2	17.92	28.845	16.965	19.68	15.825	10.8	38.62	15.13	9.24								19.225	3.06127
column 3	-9.46	8.8	6.2	7.81	5.07	3.18	-6.7	-2.86	-10.57	8.38							0.985	2.42098
column 4	20.64	18.24	25.37	13.38	12.46	9.52	20.84	37.04	22.1	7.16							18.675	2.76011
column 5	2.46	-7.14	8.37	5.24	3.09	15.69	-7.94	5.2	14.18	14.46	6.245						5.44136	2.38141
column 6	14.44	9.58	20.76	15.49	11.93	19.7	20	26.79	3.96	21.78	21.915	22.015					17.3633	1.85962
column 7	10.22	0.79	-3.49	-3.01	0.15	10	17.43	10.38	-11.58	-6.17	9.84	-3.1					2.62167	2.51361
column 8	-1.99	6.34	-2.11	-7.47	-0.04	9.02	9.64	9.94	-8.57	-0.59	-8.78	-4.12					0.105833	2.03236

## Sheet: 3b
Fig.3b																	mean	sem
column 1	9.8	-0.94	-5.25	3.2	23.12	-3.26	-9.99	-4.01	7.68	2.06	7.54	-0.17					2.48167	2.52558
column 2	25.58	8.66	0.08	28.87	28.29	24.15	16.81	19.39	10.8	38.62	15.13	9.24					18.8017	3.12046
column 3	10.16	-9.17	11.99	5	6.55	-4.37	13.47	-13.33	10.66	-3.23							2.773	3.02651
column 4	9.43	18.06	27	26.67	19.05	33.73	16.25	4.73	25	-0.25							17.967	3.3983
column 5	-7.14	8.37	5.24	3.09	15.69	-7.94	5.2	14.18	-3.79	10.64	4.24	-0.17					3.9675	2.22258
column 6	9.58	20.76	15.49	11.93	19.7	20	26.79	3.96	23.72	36.43	21.26	9.24					18.2383	2.55545
column 7	3.65	-3.17	16.15	-3.33	1.79	17.45	16.48	22.66	4.69	6.63							8.3	2.91568
column 8	12.77	2.86	3.51	-10	16.98	-4.01	18.33	-6.29	10.14	-2.27							4.202	3.15336

## Sheet: 3c
Fig.3c																	mean	sem
column 1	2.13	3.77	-2.71	-3.77	-2.19	1	12.42	-1.66	2.55								1.28222	1.64494
column 2	12.37	12.75	19.54	4.48	18.47	6.53	21.42	13.32	16.04								13.88	1.90348
column 3	2.47	15.11	-0.23	-1.72	-6.76	-4.71	-0.79	-4.63	-2.01	7.37							0.41	2.06571
column 4	6.15	10.25	17.14	21.99	17.05	7.67	18.31	20.63	21.31	17.5							15.8	1.80916
column 5	14.66	3.74	18.72	5.48	-2.38	10.2	7.01	2.46	-9.58	5.75							5.606	2.54915
column 6	11.76	23.33	12.23	31.8	20.5	14.44	13.69	13.59	15.49	17.09							17.392	1.97613
column 7	8.43	-2.33	-3.38	5.34	4.41	-5.32	-10.26	9.46	12.43	12.47	-6.95	-5.05					1.60417	2.32228
column 8	-1.69	11.11	6.19	-1.49	3.91	2.88	14.86	8.67	6.07	0.14	2.4	4.55					4.8	1.43876
