# Supplementary material for: Long-term memory is formed immediately without the need for protein synthesis-dependent consolidation in Drosophila
Source: Nat Commun. 2019 Oct 7;10:4550. doi: 10.1038/s41467-019-12436-7 (PMC6779902; doi:10.1038/s41467-019-12436-7)
Supplement: Supplementary file 4 — Source Data [file 41467_2019_12436_MOESM4_ESM.zip › 0816NC-Context-source-data/Fig.4.xlsx]

## Sheet: 4b
Fig.4b																	mean	sem
column 1	7.18	-9.89	22.85	-7.22	-4.55	8.96	1.885	2.365	-1.385								2.24389	3.31317
column 2	24.99	26.67	19.56	16.4	21.58	22.46	12.56	19.005	5.505								18.7478	2.18399
column 3	16.97	2.83	-19.94	3.87	10.62	2.83											2.86333	5.09958
column 4	15.8	11.15	39.37	29.25	35.03	39.79											28.3983	5.00358
column 5	-1.04	-4.51	2.27	9.7	0.91	19.67	2.37	11.28	14.66	3.74	4.93	7.03					5.9175	1.99181
column 6	12.33	20.83	8.84	10.85	39.39	4.38	21.93	16.44	23.68	25.52	15.13	13.7					17.7517	2.68399
column 7	-4.92	24.37	16.4	-9.78	-13.7	7.14	0.95	1.48	-4	4.15							2.209	3.665
column 8	2.48	10.37	13.2	4.46	1.88	9.89	1.42	4.58	-2.73	5.38							5.093	1.5245

## Sheet: 4c
Fig.4c																	mean	sem
column 1	-1.04	-4.51	2.27	9.7	1.15	9.53	0.09	-0.18	7.18	-9.89							1.43	1.94869
column 2	12.33	20.83	8.84	10.85	10.85	31.02	14.37	12.09	24.99	26.67							17.284	2.50075
column 3	-8.86	-4.17	2.31	20.31	2.74	-0.94											1.89833	4.08448
column 4	29.58	13.1	21.16	17.81	10.34	15.4											17.8983	2.78987
column 5	2.27	9.7	0.91	19.67	2.37	11.28	-1.04	-4.51	2.27	9.7							5.262	2.26964
column 6	12.33	20.83	39.39	4.38	21.93	16.44	12.33	20.83	8.84	10.85							16.815	3.09519
column 7	-11.85	-1.22	11.24	6.99	2.49	4.75	14.49	21.59									6.06	3.60597
column 8	-5.36	15.88	4.05	2.83	6.25	22.01	22.08	5.42									9.145	3.47612

## Sheet: 4d
Fig.4d																	mean	sem
column 1	-10.73	15.57	10.8	6.52													5.54	5.72961
column 2	42.72	29.69	19.15	16.63													27.0475	5.94071
column 3	4.76	10.84	14.92	-0.73													7.4475	3.43319

## Sheet: 4e
Fig.4e																	mean	sem
column 1	0.032527	0.551223	0.081321	0.084622	0.295524	0.312127	0.33578	0.08032									0.221681	0.064017
column 2	0.413853	1.08452	1.14001	0.757617	1.56967	1.61193	1.10569	0.311823									0.999389	0.169706

## Sheet: 4f
Fig.4f																	mean	sem
column 1	0.20758	1.19762	1.31818	1.60756	0.626694	1.05809	1.14843	0.929376	0.586595	1.42278	0.897087						1	0.123116
column 2	1.04044	1.06512	0.893687	0.492376	0.945263	1.31665	1.72357	0.780893	0.36941	0.700025							0.932743	0.124368
column 3	1.27804	1.56546	2.26017	2.1471	1.62807	1.31059	1.68495	1.08335	2.04185	0.998313	1.39349	0.857532					1.52074	0.131266
