# Supplementary material for: Long-term memory is formed immediately without the need for protein synthesis-dependent consolidation in Drosophila
Source: Nat Commun. 2019 Oct 7;10:4550. doi: 10.1038/s41467-019-12436-7 (PMC6779902; doi:10.1038/s41467-019-12436-7)
Supplement: Supplementary file 4 — Source Data [file 41467_2019_12436_MOESM4_ESM.zip › 0816NC-Context-source-data/Fig.5.xlsx]

## Sheet: 5b
Fig.5b																	mean	sem
column 1	14.66	3.74	4.93	7.03	8.37	5.24	3.09	15.69	-7.94	5.2	-3.79	10.64					5.57167	1.9482
column 2	23.68	25.52	15.13	13.7	20.76	15.49	11.93	19.7	20	26.79	23.72	36.43					21.0708	1.965
column 3	1.14	12.71	18.52	10.21	3.82	13.73	-0.88	1.43	-1.33	6.47	5.2	3.73					6.22917	1.81525
column 4	9.55	15.03	-1.78	10.9	7.24	7.61	14.11	9.03	-7.46	-11.67	3.18	-8.01					3.9775	2.6203
column 5	19.64	47.54	-26.86	-13.52	3.39	-2.84	-13.92	0	7.33	-0.67							2.009	6.47832
column 6	5.56	0.34	20.38	-0.75	20.59	13.17	9.87	-5.56	0.11	5.39							6.91	2.83676
column 7	2.46	14.25	-0.85	3.31	11.88	0.38	3.63	1.22	-6.29	-13.48							1.651	2.51827
column 8	-9.04	3.87	10.71	18.33	3.47	0.6	1.21	1.35	-5.06	17.39							4.283	2.80407
column 9	-2.17	-2.93	11.96	14.57	8.45	-1.44	9.05	12.15	14.39	-31.1	9.14	6.34					4.03417	3.66633
column 10	37.57	30.7	16.16	27.02	10.87	12.32	6.3	62.75	11.75	12.32	2.79	20.53					20.9233	4.81325
