# Supplementary material for: Long-term memory is formed immediately without the need for protein synthesis-dependent consolidation in Drosophila
Source: Nat Commun. 2019 Oct 7;10:4550. doi: 10.1038/s41467-019-12436-7 (PMC6779902; doi:10.1038/s41467-019-12436-7)
Supplement: Supplementary file 4 — Source Data [file 41467_2019_12436_MOESM4_ESM.zip › 0816NC-Context-source-data/Fig.S1.xlsx]

## Sheet: S1a
Supplementary Fig.1a															.		mean	sem
column 1	-2.18	-1.99	0.83	4.56	10.26	-3.47											1.335	2.13549
column 2	4.51	-7.17	-0.13	18.45	3.49	-3.2	12.53	-11.6									2.11	3.51154

## Sheet: S1b
Supplementary Fig.1b																	mean	sem
column 1	14.87	21.72	-0.18	19.18	0.82	32.5											14.8183	5.16464
column 2	40.84	24.68	32.13	29.52	33.9	25.41											31.08	2.4485

## Sheet: S1c
Supplementary Fig.1c																	mean	sem
column 1	-8.49	26.67	-1.84	-3.47	3.93	7.83	-1.71	5.26									3.5225	3.79586
column 2	0.19	12.58	0.97	-7.89	-3.74	-5.4	16.1	-1.16									1.45625	3.01254
column 3	-9.51	6.35	-5.67	9.33	4.9	-0.49	8.49	6.07									2.43375	2.44858
column 4	16.96	19.48	19.73	7.9	7.29	14.17	41.81	5.24									16.5725	4.12111
column 5	7.08	-1.56	16.94	6.99	-9.13	-0.52	10.79	10.81									5.175	2.9612
column 6	-9.97	10	0.47	0.35	13.74	4.15	2.09	12.66									4.18625	2.77167
column 7	8.42	-3.25	3.14	10.48	1.44	-1.49	4.71	-5.44									2.25125	1.96703
column 8	20.9	34.07	31.75	27.86	17.74	15	8.02	14.44									21.2225	3.24918

## Sheet: S1d
Supplementary Fig.1d																	mean	sem
column 1	15.26	2.02	12.85	-4.22	12.89	11.27	-4.32	4.76									6.31375	2.78855
column 2	-7.15	7.31	7.99	3.09	-0.57	13.05	-0.32	6.48									3.735	2.23233
column 3	3.96	2.6	1.55	0.23	11.14	-16.25	6.48	3.85									1.695	2.82491
column 4	21.96	19.9	19.26	11.29	38.53	32.4	25.26	9.05									22.2063	3.50004
column 5	14.61	8.6	9.32	3.41	1.2	9.89	-2.76	2.28									5.81875	2.01383
column 6	-1.28	8.81	5.58	15.39	-6.01	12.04	-5.25	5.36									4.33	2.78589
column 7	13.4	11.23	6.9	9.9	24.36	12.03	-26.64	-10.63									5.06875	5.67981
column 8	32.69	21.43	24.48	50.22	20.95	36.43	17.01	33.97									29.6475	3.84233

## Sheet: S1e
Supplementary Fig.1e																	mean	sem
column 1	0.24	13.16	6.15	-12.62	-0.43	8.33											2.47167	3.66628
column 2	22.3	22.46	17.36	23.82	18.6	17.6											20.3567	1.15268
column 3	-18.84	19.41	5.03	6.33	-8.75	8.06											1.87333	5.53032
column 4	14.35	31.55	23.65	26.14	19.9	4.9											20.0817	3.84849
column 5	-18.06	-5.36	-1.26	14.76	7.97	4.01											0.343333	4.66631
column 6	10.14	29.57	2.61	32.35	34.54	30											23.2017	5.45786
column 7	15.8	3.01	17.5	-21.03	-1.07	-4.15											1.67667	5.7986
column 8	27.61	18.55	27.39	26.09	17.61	5.85											20.5167	3.44503

## Sheet: S1f
Supplementary Fig.1f																	mean	sem
column 1	25.46	23.5	32.51	29.25	29.17	17.83	26.88	23.6	22	21.78	22.82	32.86					25.6383	1.32638
column 2	3.77	15.03	14.84	13.58	11.36	2.33	1.13	-2.85	15.43	5	12.63	5					8.10417	1.84248

## Sheet: S1g
Supplementary Fig.1g																	mean	sem
column 1	-4.73	21.45	-0.48	5.71	5.06	0.33	-4.64	3.93									3.32875	2.95608
column 2	17.36	3.68	17.36	14.77	34.2	15.2	26.27	11.32									17.52	3.26717
column 3	1.51	2.17	0.63	1.59	8.87	8.5	7.93	8.71									4.98875	1.33957
column 4	-0.2	6.93	6.96	36.53	9.67	35.17	31.08	11.71									17.2312	5.15674

## Sheet: S1h
Supplementary Fig.1h																	mean	sem
column 1	0.57	-7.14	4.92	5.39	8.25	9.71											3.61667	2.50618
column 2	30.41	14.08	27.55	8.92	31.63	10.34											20.4883	4.28301
column 3	-15.07	16.56	-8.35	1.4	6.85	0.35											0.29	4.54445
column 4	10.76	13.15	33.85	10.34	18.16	26.83											18.8483	3.91371
