# Supplementary material for: Long-term memory is formed immediately without the need for protein synthesis-dependent consolidation in Drosophila
Source: Nat Commun. 2019 Oct 7;10:4550. doi: 10.1038/s41467-019-12436-7 (PMC6779902; doi:10.1038/s41467-019-12436-7)
Supplement: Supplementary file 4 — Source Data [file 41467_2019_12436_MOESM4_ESM.zip › 0816NC-Context-source-data/Fig.S2.xlsx]

## Sheet: S2a
Supplementary Fig.2a																	mean	sem
column 1	90.38	82.26	88.56	82.37													85.8925	2.09874
column 2	26.07	23.46	26.35	25.94	6.61	20.24	7.21	22.42	-0.99								17.4789	3.44921
column 3	13.11	36.18	10.62	20.89	21.45	-0.76	12.5	15.02	20.8								16.6456	3.35729

## Sheet: S2d
Supplementary Fig.2d																	mean	sem
column 1	14.02	6.54	2.69	29.16	32.18	18.82	28.28	24.17									19.4825	3.85918
column 2	-13.66	12.01	17.62	-9.01	-6.22	3.33	2.69	7.9									1.8325	3.81501
