# Supplementary material for: Long-term memory is formed immediately without the need for protein synthesis-dependent consolidation in Drosophila
Source: Nat Commun. 2019 Oct 7;10:4550. doi: 10.1038/s41467-019-12436-7 (PMC6779902; doi:10.1038/s41467-019-12436-7)
Supplement: Supplementary file 4 — Source Data [file 41467_2019_12436_MOESM4_ESM.zip › 0816NC-Context-source-data/Fig.S4.xlsx]

## Sheet: S4c
Supplementary Fig.4c																	mean	sem
column 1	2.13	3.77	1	-1.04	2.27	9.7											2.97167	1.49543
column 2	12.37	12.75	19.54	18.47	12.33	20.83											16.0483	1.62435
column 3	8.33	-1.5	-3.69	-5.88	9.02	40.57	5.13	0.85									6.60375	5.21892
column 4	35.51	29.96	36.02	12.3	37.16	24.32	28.29	23.75									28.4137	2.94375
column 5	9.81	17.14	3.96	-9.26	-4.46	11.31	-0.95	-14.96									1.57375	3.88252
column 6	18.86	27.53	7.69	3.73	26.44	15.94	19.18	19.79									17.395	2.92353
column 7	17.8	19.3	15.68	-1.5	18.63	22.28	-9.67	8.53									11.3812	4.03318
column 8	19.62	6.05	25.17	16.73	14.3	21.35	17.22	-4.3	2.66								13.2	3.2258

## Sheet: S4d
Supplementary Fig.4d																	mean	sem
column 1	69.52	58.92	67.59	65													65.2575	2.30651
column 2	66.09	54.17	60.53	55.46													59.0625	2.71499
