# Supplementary material for: Long-term memory is formed immediately without the need for protein synthesis-dependent consolidation in Drosophila
Source: Nat Commun. 2019 Oct 7;10:4550. doi: 10.1038/s41467-019-12436-7 (PMC6779902; doi:10.1038/s41467-019-12436-7)
Supplement: Supplementary file 4 — Source Data [file 41467_2019_12436_MOESM4_ESM.zip › 0816NC-Context-source-data/Fig.S5.xlsx]

## Sheet: S5a
Supplementary Fig.5a																	mean	sem
column 1	7.18	-9.89	22.85	-7.22	-4.55	8.96											2.88833	5.08116
column 2	24.99	26.67	19.56	16.4	21.58	22.46											21.9433	1.51031
column 3	6.1	5.5	-14.1	3.7	-11.02	12.32	0.24	10.63									1.67125	3.39088
column 4	4.56	20.45	31.54	10.19	19.27	20.77	9.97	11.86									16.0762	3.02615
column 5	6.79	-3.2	-6.11	3.15	2.89	11.79											2.55167	2.65762
column 6	31.65	28.14	26.55	13.26	11.26	48.04											26.4833	5.47948
column 7	6.72	5.38	3.15	-2.47	0	-7.17											0.935	2.13143
column 8	38.39	11.35	16.51	2.94	16.37	19.95											17.585	4.81118
column 9	-3.85	-1.12	15.63	-5.86	-0.08	-11.71	15.32	0.99	3.96	8.54	5.83	4.54					2.6825	2.34261
column 10	20.29	42.94	26.99	5.65	11.86	6.94	13.25	30.07	5.8	44.98	28.35	17.95					21.2558	3.93656

## Sheet: S5b
Supplementary Fig.5b																	mean	sem
column 1	35.11	41.7	33.95	10.81	51.39	39.66	33.14	26.77	34.59	35							34.212	3.31102
column 2	43.79	42	53.33	34.42	36.77	25	23.21	42.31									37.6038	3.54544
column 3	39.62	24.73	60.04	33.33	31.49	18.89	51.53	27.02									35.8312	4.92779
column 4	31.9	48.89	29.89	51.88	28.04	49.08	22.95	12.62									34.4062	5.00629
column 5	57.72	52.09	64.82	25	18.68	15	24.17	-0.62									32.1075	8.21908

## Sheet: S5c
Supplementary Fig.5c																	mean	sem
column 1	-0.57	2.5	-2.26	7.39	4.1	4.44											2.6	1.44058
column 2	21.5	-4.01	22.77	16.35	31.76	12.48											16.8083	4.94454
column 3	0.5	19.61	10.31	-5.93	-1.76	-13.74											1.49833	4.84657
column 4	28.24	13.86	26.64	26.11	2.2	8.44	41.18	-0.34									18.2912	5.13469
column 5	-0.22	2.63	20.7	13.48	-1.44	10.82											7.66167	3.5782
column 6	0.16	13.41	7.44	13.46	9.44	-23.64											3.37833	5.76155
column 7	-4.54	2.09	14.62	5.82	19.8	12.89											8.44667	3.66384
column 8	3.85	-5.13	4.13	13.88	21.28	23.95											10.3267	4.6096
column 9	3.08	4.85	8.92	13.04	-0.18	-4.95											4.12667	2.61391
column 10	9.84	12.21	4.42	22.31	-1.67	1.54											8.10833	3.53021
column 11	16	2.2	-9.8	8.71	8.7	4.52											5.055	3.53811
column 12	4.9	2.78	6.34	3.78	9.97	12.3											6.67833	1.52001
column 13	12.58	-3.17	0.1	-4.55	-18.47	32.85	-8.79	8.88									2.42875	5.53916
column 14	23.91	8.92	8.89	-19.16	7.81	-4.8	4.92	9.76									5.03125	4.42877
