# Supplementary material for: Long-term memory is formed immediately without the need for protein synthesis-dependent consolidation in Drosophila
Source: Nat Commun. 2019 Oct 7;10:4550. doi: 10.1038/s41467-019-12436-7 (PMC6779902; doi:10.1038/s41467-019-12436-7)
Supplement: Supplementary file 4 — Source Data [file 41467_2019_12436_MOESM4_ESM.zip › 0816NC-Context-source-data/Fig.S6.xlsx]

## Sheet: S6a
Supplementary Fig.6a
column 1	11.63	14.44	15.22	10.94	-4.54	21.17	2.11	1.29									9.0325	3.03936
column 2	10.23	22.48	29.83	26.81	51.54	7.04	47.86	1.73									24.69	6.46604
column 3	9.47	-9.59	5.17	9.03	7.62	19.82											6.92	3.888
column 4	5.94	1.64	0.44	9.78	4.85	2.56											4.20167	1.39005
column 5	20.96	-0.6	9.82	-8.82	-1.58	-8.77	1.71	4.44									2.145	3.48247
column 6	23.27	3.38	-12.02	13.85	-9.75	3.93	7.05	0.36									3.75875	4.08948
